# Supplementary material for: First Isolation and Genome Sequence Analysis of West Nile Virus in Mosquitoes in Brazil
Source: Trop Med Infect Dis. 2023 Apr 20;8(4):237. doi: 10.3390/tropicalmed8040237 (PMC10143329; doi:10.3390/tropicalmed8040237)
Supplement: Supplementary file 1 [file tropicalmed-08-00237-s001.zip]

Archive with 1 entries (1 files):
- tree_001_WNV_complete_ORF_nucl_alig_mafft_alig.fasta
